# Supplementary material for: Oxidative Stress Mediated by Macrophages Promotes Angiogenesis and Early Development of Endometriosis
Source: Antioxidants (Basel). 2026 Jan 23;15(2):159. doi: 10.3390/antiox15020159 (PMC12937962; doi:10.3390/antiox15020159)
Supplement: Supplementary file 1 [file antioxidants-15-00159-s001.zip]

Archive with 1 entries (1 files):
- antioxidants-4062865-supplementary.pdf
